# Supplementary material for: It Is Not Carved in Stone—The Need for a Genetic Reevaluation of Variants in Pediatric Cardiomyopathies
Source: J Cardiovasc Dev Dis. 2022 Jan 25;9(2):41. doi: 10.3390/jcdd9020041 (PMC8875742; doi:10.3390/jcdd9020041)
Supplement: Supplementary file 1 [file jcdd-09-00041-s001.zip]

Archive with 1 entries (1 files):
- jcdd-1557190-supplementary.xlsx
