# Supplementary material for: It Is Not Carved in Stone—The Need for a Genetic Reevaluation of Variants in Pediatric Cardiomyopathies
Source: J Cardiovasc Dev Dis. 2022 Jan 25;9(2):41. doi: 10.3390/jcdd9020041 (PMC8875742; doi:10.3390/jcdd9020041)
Supplement: Supplementary file 1 [file jcdd-09-00041-s001.zip › jcdd-1557190-supplementary.xlsx]

## Sheet: GenetischeBefunde
Patient ID	Family ID	Year of birth	Phenotype	Year of genetic report	Method	Gene 1	RefSeq 1	Variant 1	Protein 1	Type	Variant classification 1	Reclassification	ACMG criteria	Gene 2	RefSeq 2	Variant 2	Protein 2	Type	Variant classification gene 2	Reclassification	ACMG criteria	Gen 3	RefSeq Transkript 3	Basenaustausch 3	Protein 3	Type	Variant classification gene 3	Reclassification	ACMG criteria
6	3	2008	none	2017	Exome	MYBPC3	NM_000256.3	c.821+1G>A	?	Splice	pathogenic	pathogenic	PVS1, PS3, PM2, PP1, PP3, PP5
10	6	1969	ACM	2017	Target	PKP2	NM_001005242.3	c.2014-1G>C	?	Splice	pathogenic	pathogenic	PVS1, PS3, PM2, PP1, PP3, PP5
11	6	1966	ACM	2017	Target	PKP2	NM_001005242.3	c.2014-1G>C	?	Splice	pathogenic	pathogenic	PVS1, PS3, PM2, PP1, PP3, PP5
15	7	1976	DCM	2015	Target	SCN5A	NM_000335.4	c.4168G>A	p.(Gly1390Arg)	Missense	VUS	VUS	PM2
16	8	1978	HCM	unkown	unkown	MYH7	NM_000257.3	c.1988G>A	p.(Arg663His)	Missense	pathogenic	pathogenic	PS3, PS4, PM1, PM2, PP1, PP2, PP3, PP5
17	8	2013	none	2019	Target	MYH7	NM_000257.3	c.1988G>A	p.(Arg663His)	Missense	pathogenic	pathogenic	PS3, PS4, PM1, PM2, PP1, PP2, PP3, PP5
22	13	2009	HCM (Noonan Syndrome)	unkown	unkown	PTPN11	NM_002834.5	c.923A>G	p.(Asn308Ser)	Missense	pathogenic	pathogenic	PS3, PS4, PM2, PM5, PP1, PP2, PP5
23	13	2012	HCM (Noonan Syndrome)	2012	Target	PTPN11	NM_002834.5	c.923A>G	p.(Asn308Ser)	Missense	pathogenic	pathogenic	PS3, PS4, PM2, PM5, PP1, PP2, PP5
24	14	1949	HCM	2017	Panel	MYBPC3	NM_000256.3	c.3767_3769delCCA	p.(Thr1256del)	Inframe Del	likely pathogenic	likely pathogenic	PM2, PM4, PP1, PP3, PP5
27	17	2015	HCM	2018	Exome	MYBPC3	NM_000256.3	c.1484G>A	p.(Arg495Gln)	Missense	likely pathogenic	pathogenic	PS3, PS4, PM2, PM5, PP1, PP3, PP5
28	18	1994	none	2019	Target	PKP2	NM_001005242.3	c.1532delT	p.(Phe511Serfs*8)	Missense	pathogenic	pathogenic	PVS1, PM2, PP1, PP5
31	21	2003	HCM	2014	PCR	TPM1	NM_001018005.1	c.287A>G	p.(Glu96Gly)	Missense	likely pathogenic	VUS	PM1, PP3, PP5
33	23	2013	HCM (Noonan Syndrome)	2013	Exome	PTPN11	NM_002834.5	c.317A>C	p.(Asp106Ala)	Missense	pathogenic	pathogenic	PS3, PS4, PM1, PM2, PM5, PP2, PP3, PP5
43	33	1993	HCM	2014	Target	MYH7	NM_000257.2	c.1357C>T	p.(Arg453Cys)	Missense	pathogenic	pathogenic	PS2, PS3, PS4, PM1, PM2, PM5, PP1, PP2, PP3, PP5
44	33	1997	HCM	unkown	unkown	MYH7	NM_000257.2	c.1357C>T	p.(Arg453Cys)	Missense	pathogenic	pathogenic	PS2, PS3, PS4, PM1, PM2, PM5, PP1, PP2, PP3, PP5
49	37	2018	LVNC	2019	Panel	TTN	NM_001267550.2	c.71704A>G	p.(Ile23902Val)	Missense	VUS	VUS	PM2	TTN	NM_001267550.1	c.97612C>T	p.(Arg32538Cys)	Missense	VUS	likely benign	BS1, BP6	LMNA	NM_170707.3	c.1930C>T	p.(Arg644Cys)	Missense	VUS	benign	PS3, BS1, BS4, BP6
54	41	1992	DCM	2019	Panel	BAG3	NM_004281.3	c.1634C>G	p.(Pro545Arg)	Missense	VUS	VUS	BP6
55	42	2001	HCM	2014	Target	MYH7	NM_000257.3	c.1208G>A	p.(Arg403Gln)	Missense	likely pathogenic	pathogenic	PS3, PS4, PM2, PM5, PP1, PP2, PP3, PP5
57	43	2017	HCM	2018	Target	MYH7	NM_000257.3	c.2155C>T	p.(Arg719Trp)	Missense	pathogenic	pathogenic	PS3, PS4, PM1, PM2, PM5, PP1, PP2, PP3, PP5
58	43	1980	HCM	2017	Panel	MYH7	NM_000257.3	c.2155C>T	p.(Arg719Trp)	Missense	pathogenic	pathogenic	PS3, PS4, PM1, PM2, PM5, PP1, PP2, PP3, PP5	TNNT2	NM_001276345.1	c.341C>T	p.(Ala114Val)	Missense	likely pathogenic	likely pathogenic	PS3, PP3, PP5
60	45	1991	HCM	unkown	unkown	MYBPC3	NM_000256.3	c.1468G>A	p.(Gly490Arg)	Missense	likely pathogenic	VUS	PP3, PP5, BS1
61	46	2001	none	2018	Panel	MYBPC3	NM_000256.3	c.405A>G	p.(Lys135=)	Synonym	VUS	likely benign	BS3, BP6, PM2
65	50	1971	DCM	2015	Panel	TTN	NM_001267550.2	c.94851T>A	p.(Asp31617Glu)	Missense	VUS	likely benign	BS1, BP4, BP6	TTN	NM_001267550.1	c.14870C>G	p.(Thr4957Ser)	Missense	VUS	likely benign	BS1, BP6	DSG2	NM_001943.3	c.1174G>A	p.(Val392Ile)	Missense	VUS	benign	BS1, BS3, BP4, BP6
70	54	1997	HCM (Noonan Syndrome)	2015	Target	RAF1	NM_002880	c.770C>T	p.(Ser257Leu)	Missense	pathogenic	pathogenic	PS2, PS3, PM1, PM2, PM5, PP3, PP5
74	57	1984	LVNC	2018	Exome	CALM2	NM_001743.4	c.396T>G	p.(Asp132Glu)	Missense	likely pathogenic	pathogenic	PS2, PM2, PM5, PP3, PP5
77	60	1978	HCM	2018	Panel	TNNT2	NM_001001430.2	c.274C>T	p.(Arg92Trp)	Missense	pathogenic	pathogenic	PS3, PS4, PM1, PM2, PM5, PP1, PP3, PP5
78	61	1994	HCM	unknown	unkown	MYH7	NM_000257.3	c.1331A>G	p.(Asn444Ser)	Missense	likely pathogenic	likely pathogenic	PM1, PM2, PP2, PP3, PP5
79	60	2011	none	2018	Panel	TNNT2	NM_001001430.2	c.274C>T	p.(Arg92Trp)	Missense	pathogenic	pathogenic	PS3, PS4, PM1, PM2, PM5, PP1, PP3, PP5
80	60	2007	HCM	2018	Panel	TNNT2	NM_001001430.2	c.274C>T	p.(Arg92Trp)	Missense	pathogenic	pathogenic	PS3, PS4, PM1, PM2, PM5, PP1, PP3, PP5
82	63	1999	LVNC	2015	Target	MYBPC3	NM_000256.3	c.530G>A	p.(Arg177His)	Missense	likely benign	likely benign	BS1, BP4, BP6
84	64	2016	LVNC	2018	Exome	NONO	NM_007363.4	c.90_114del	p.(Gln30HisfsTer18)	Frameshift	pathogenic	pathogenic	PVS1, PS2, PM2
86	64	1998	HCM	2017	Target	MYH7	NM_000257.3	c.1816G>A	p.(Val606Met)	Missense	pathogenic	pathogenic	PS3, PM1, PM2, PP1, PP2, PP3, PP5
87	64	1969	HCM	2017	Panel	MYH7	NM_000257.3	c.1816G>A	p.(Val606Met)	Missense	pathogenic	pathogenic	PS3, PM1, PM2, PP1, PP2, PP3, PP5
93	70	2008	HCM (Noonan Syndrome)	unknown	Panel	RIT1	NM_006912.6	c.170C>G	p.(Ala57Gly)	Missense	pathogenic	pathogenic	PS2, PS3,PM1, PM2, PP3, PP5
94	71	1984	HCM (Noonan Syndrome)	2015	Target	RAF1	NM_002880	c.776C>T	p.(Ser259Phe)	Missense	pathogenic	pathogenic	PS2, PS3, PM1, PM2, PM5, PP3, PP5
95	72	2012	HCM (Noonan Syndrome)	2012	Target	RAF1	NM_002880	c.770C>T	p.(Ser257Leu)	Missense	pathogenic	pathogenic	PS2, PS3, PM1, PM2, PM5, PP3, PP5
96	73	1983	HCM	2012	Target	MYBPC3	NM_000256.3	c.26-2A>G	?	Splice	pathogenic	pathogenic	PVS1, PP1, PP5
97	74	2000	HCM	2013	Target	MYL2	NM_000432.2	c.173G>A	p.(Arg58Gln)	Missense	pathogenic	pathogenic	PS3, PS4, PM2, PM5, PP1, PP5
98	75	1997	HCM	2018	Panel	MYH7	NM_000257.3	c.1816G>A	p.(Val606Met)	Missense	pathogenic	pathogenic	PS3, PM1, PM2, PP1, PP2, PP3, PP5
99	76	2001	HCM (Noonan Syndrome)	2016	Target	RAF1	NM_002880	c.781C>T	p.(Pro261Ser)	Missense	pathogenic	pathogenic	PS2, PS3, PM1, PM2, PM5, PP3, PP5
101	78	1982	HCM	2015	Target	TNNI3	NM_000363.4	c.557G>A	p.(Arg186Gln)	Missense	pathogenic	pathogenic	PS4, PM1, PM2, PP1, PP5
102	79	1967	DCM	2017	Exome	TTN	NM_001267550.2	c.94371delA	p.(Glu3148Lysfs*7)	Frameshift	likely pathogenic	likely pathogenic	PVS1, PM2
103	80	1981	HCM	2017	Panel	MYH7	NM_000257.3	c.3613G>A	p.(Glu1205Lys)	Missense	likely pathogenic	likely pathogenic	PS4_M, PM2, PP2, PP3, PP5
104	80	2015	HCM	2018	Target	MYH7	NM_000257.3	c.3613G>A	p.(Glu1205Lys)	Missense	likely pathogenic	likely pathogenic	PS4_M, PM2, PP2, PP3, PP5
105	82	2006	HCM (Noonan Syndrome)	2016	Exome	RAF1	NM_002880	c.770C>T	p.(Ser257Leu)	Missense	pathogenic	pathogenic	PS2, PS3, PM1, PM2, PM5, PP3, PP5
109	17	1978	none	2018	Exome	MYBPC3	NM_000256.3	c.1484G>A	p.(Arg495Gln)	Missense	likely pathogenic	pathogenic	PS3, PS4, PM2, PM5, PP1, PP3, PP5
111	88	2012	HCM (Noonan Syndrome)	2012	Target	RAF1	NM_002880	c.770C>T	p.(Ser257Leu)	Missense	pathogenic	pathogenic	PS2, PS3, PM1, PM2, PM5, PP3, PP5
114	91	2000	HCM (Noonan Syndrome)	2015	Panel	RAF1	NM_002880.3	c.781C>T	p.(Pro261Ser)	Missense	pathogenic	pathogenic	PS2, PS3, PM1, PM2, PM5, PP3, PP5
118	95	2017	HCM (Noonan Syndrome)	2017	Exome	PTPN11	NM_002834.3	c.836A>G	p.(Tyr279Cys)	Missense	pathogenic	pathogenic	PS3, PM2, PM5, PP1, PP2, PP3, PP5
119	96	2002	HCM	2017	Panel	MYH7	NM_000257.3	c.3346G>A	p.(Glu1116Lys)	Missense	likely pathogenic	likely pathogenic	PS4_M, PM2, PP2, PP3, PP5
121	97	1997	HCM	2018	Exome	DSP	NM_004415.4	c.7655T>C	p.(Leu2552Pro)	Missense	likely benign	VUS	PM2, PP3
123	99	2017	HCM (Noonan Syndrome)	2017	Panel	SOS1	NM_005633.4	c.253T>C	p.(Trp85Arg)	Missense	likely pathogenic	pathogenic	PS3, PM1, PM2, PP1, PP2, PP3, PP5
124	100	2003	HCM	unknown	Target	MYBPC3	NM_000256.3	c.2992C>G	p.(Gln998Glu)	Missense	VUS	likely benign	PP2, BS1, BP6
125	101	1952	none	2015	Panel	DSP	NM_004415	c.3630T>A	p.(Tyr1210*)	Stop	likely pathogenic	pathogenic	PVS1, PM2, PP5	MYOZ2	NM_016599.5	c.713G>T	p.(Gly238Val)	Missense	likely pathogenic	VUS	PM2, PP3
128	104	2011	none	2017	Target	TNNT2	NM_001001430.2	c.291G>T	p.(Lys97Asn)	Missense	likely pathogenic	likely pathogenic	PS4_M, PM1, PM2, PP1, PP3, PP5
132	107	1996	HCM	2009	unkown	MYBPC3	NM_000256.3	c.2864_2865delCT	p.(Pro955ArgfsX95)	Frameshift	pathogenic	pathogenic	PVS1, PM2, PP1, PP5
142	101	1977	DCM	2015	Panel	DSP	NM_004415.4	c.3630T>A	p.(Tyr1210*)	Stop	likely pathogenic	pathogenic	PVS1, PM2, PP5	MYOZ2	NM_016599.5	c.713G>T	p.(Gly238Val)	Missense	likely pathogenic	VUS	PM2, PP3
146	117	1990	HCM	2016	Target	MYBPC3	NM_000256.3	c.1468G>A	p.(Gly490Arg)	Missense	likely pathogenic	VUS	PP3, PP5, BS1
149	120	1999	HCM	2017	Target	MYH7	NM_000257.3	c.2678C>A	p.(Ala893Glu)	Missense	likely pathogenic	likely pathogenic	PM1, PM2, PP2, PP5
150	120	1965	HCM	2017	Panel	MYH7	NM_000257.3	c.2678C>A	p.(Ala893Glu)	Missense	likely pathogenic	likely pathogenic	PM1, PM2, PP2, PP5
155	125	2016	HCM (Noonan Syndrome)	2018	Panel	PTPN11	NM_002834.4	c.1403C>T	p.(Thr468Met)	Missense	pathogenic	pathogenic	PS2, PS3, PM1, PM5, PP1, PP3
160	129	2015	LVNC	2017	Target	MYH7	NM_000257.3	c.3973-2A>C	?	Splice	VUS	VUS	PM2
161	129	2017	LVNC	2017	Target	MYH7	NM_000257.3	c.3973-2A>C	?	Splice	VUS	VUS	PM2
162	129	1983	LVNC (DCM)	2016	Panel	MYH7	NM_000257.3	c.3973-2A>C	?	Splice	VUS	VUS	PM2
163	130	2007	HCM (Noonan Syndrome)	2015	Target	RIT1	NM_006912.5	c.170C>G	p.(Ala57Gly)	Missense	pathogenic	pathogenic	PS2, PS3,PM1, PM2, PP3, PP5
164	131	1977	none	2016	Panel	PKP2	NM_001005242.3	c.2014-1G>C	?	Splice	pathogenic	pathogenic	PVS1, PS3, PP1, PP3, PP5
165	131	2012	none	2017	Target	PKP2	NM_001005242.3	c.2014-1G>C	?	Splice	pathogenic	pathogenic	PVS1, PS3, PP1, PP3, PP5
167	133	1976	HCM	2016	Panel	MYBPC3	NM_000256.3	c.3767_3769delCCA	p.(Thr1256del)	Inframe Del	likely pathogenic	likely pathogenic	PS4, PM2, PM4, PP5
168	134	1964	HCM	2017	Panel	MYH6	NM_002471.4	c.2363C>T	p.(Thr788Met)	Missense	VUS	VUS	PM2, PP3, PP5	TTN	NM_001267550.1	c.19738C>T	p.(Pro6580Ser)	Missense	VUS	likely benign	BS1, BP6	TTN	NM_001267550.1	c.18961A>G	p.(Ile6321Val)	Missense	VUS	likely benign	BS1, BP4, BP6
171	137	1968	none	2017	Target	PKP2	NM_001005242.3	c.2014-1G>C	?	Splice	pathogenic	pathogenic	PVS1, PS3, PP1, PP3, PP5
172	101	1975	DCM	2015	Panel	DSP	NM_004415	c.3630T>A	p.(Tyr1210*)	Stop	likely pathogenic	pathogenic	PVS1, PM2, PP5	MYOZ2	NM_016599.5	c.713G>T	p.(Gly238Val)	Missense	likely pathogenic	VUS	PM2, PP3
